# Supplementary material for: Monkey Meltdowns: Do Tantrums Influence Maternal Investment in Bearded Capuchin Monkeys?
Source: Dev Psychobiol. 2026 May 8;68:e70157. doi: 10.1002/dev.70157 (PMC13155812; doi:10.1002/dev.70157)
Supplement: Supplementary file 1 — Supplementary Material: dev70157‐sup‐0001‐SuppMat.xlsx [file DEV-68-e70157-s004.xlsx]

## Sheet: proportions
age	infID	motID	infSex	success	failure	no rejection	rejection	no tantrum	tantrum
2	Acerola	Pacoca	female	22	0	22	0	0	0
4	Acerola	Pacoca	female	10	0	10	0	0	0
6	Acerola	Pacoca	female	7	0	7	0	0	0
8	Acerola	Pacoca	female	3	0	3	0	0	0
9	Acerola	Pacoca	female	0	0	0	0	0	0
10	Acerola	Pacoca	female	1	0	1	0	0	0
12	Acerola	Pacoca	female	0	0	0	0	0	0
14	Acerola	Pacoca	female	0	0	0	0	0	0
16	Acerola	Pacoca	female	2	2	1	3	2	1
18	Acerola	Pacoca	female	0	0	0	0	0	0
2	Cacau	Chuchu	male	27	0	26	1	0	1
4	Cacau	Chuchu	male	7	0	7	0	0	0
6	Cacau	Chuchu	male	10	0	6	4	0	4
8	Cacau	Chuchu	male	7	0	7	0	0	0
9	Cacau	Chuchu	male	8	0	8	0	0	0
10	Cacau	Chuchu	male	0	0	0	0	0	0
12	Cacau	Chuchu	male	0	0	0	0	0	0
14	Cacau	Chuchu	male	2	0	2	0	0	0
16	Cacau	Chuchu	male	2	0	2	0	0	0
18	Cacau	Chuchu	male	1	0	1	0	0	0
2	Caititu	Chuchu	male	11	0	11	0	0	0
4	Caititu	Chuchu	male	5	0	5	0	0	0
6	Caititu	Chuchu	male	8	0	8	0	0	0
8	Caititu	Chuchu	male	0	0	0	0	0	0
9	Caititu	Chuchu	male	0	0	0	0	0	0
10	Caititu	Chuchu	male	0	0	0	0	0	0
12	Caititu	Chuchu	male	2	0	2	0	0	0
14	Caititu	Chuchu	male	1	0	1	0	0	0
16	Caititu	Chuchu	male	1	0	1	0	0	0
18	Caititu	Chuchu	male	0	0	0	0	0	0
2	Dancarina	Dita	female	12	0	12	0	0	0
4	Dancarina	Dita	female	10	0	9	1	0	1
6	Dancarina	Dita	female	1	0	1	0	0	0
8	Dancarina	Dita	female	1	0	1	0	0	0
9	Dancarina	Dita	female	3	2	3	2	0	2
10	Dancarina	Dita	female	1	0	1	0	0	0
12	Dancarina	Dita	female	0	0	0	0	0	0
14	Dancarina	Dita	female	0	0	0	0	0	0
16	Dancarina	Dita	female	0	0	0	0	0	0
18	Dancarina	Dita	female	0	0	0	0	0	0
2	Dourado	Dita	male	8	0	8	0	0	0
4	Dourado	Dita	male	6	2	6	2	2	0
6	Dourado	Dita	male	2	0	2	0	0	0
8	Dourado	Dita	male	0	0	0	0	0	0
9	Dourado	Dita	male	2	0	2	0	0	0
10	Dourado	Dita	male	0	0	0	0	0	0
12	Dourado	Dita	male	0	0	0	0	0	0
14	Dourado	Dita	male	0	0	0	0	0	0
16	Dourado	Dita	male	0	0	0	0	0	0
18	Dourado	Dita	male	0	0	0	0	0	0
2	Duca	Dita	female	39	3	39	3	2	1
4	Duca	Dita	female	15	2	15	2	2	0
6	Duca	Dita	female	2	0	2	0	0	0
8	Duca	Dita	female	6	1	5	2	0	2
9	Duca	Dita	female	5	2	5	2	2	0
10	Duca	Dita	female	5	2	4	3	1	2
12	Duca	Dita	female	2	0	2	0	0	0
14	Duca	Dita	female	1	0	1	0	0	0
16	Duca	Dita	female	0	0	0	0	0	0
18	Duca	Dita	female	0	0	0	0	0	0
2	Hortela	Chani	male	9	0	9	0	0	0
4	Hortela	Chani	male	6	0	6	0	0	0
6	Hortela	Chani	male	5	0	5	0	0	0
8	Hortela	Chani	male	6	0	6	0	0	0
9	Hortela	Chani	male	2	0	2	0	0	0
10	Hortela	Chani	male	0	0	0	0	0	0
12	Hortela	Chani	male	0	0	0	0	0	0
14	Hortela	Chani	male	0	0	0	0	0	0
16	Hortela	Chani	male	0	0	0	0	0	0
18	Hortela	Chani	male	0	0	0	0	0	0
2	Michele	Pamonha	female	14	0	14	0	0	0
4	Michele	Pamonha	female	7	0	6	1	0	1
6	Michele	Pamonha	female	5	0	4	1	0	1
8	Michele	Pamonha	female	2	2	2	2	2	0
9	Michele	Pamonha	female	1	0	1	0	0	0
10	Michele	Pamonha	female	0	0	0	0	0	0
12	Michele	Pamonha	female	1	0	1	0	0	0
14	Michele	Pamonha	female	0	0	0	0	0	0
16	Michele	Pamonha	female	0	0	0	0	0	0
18	Michele	Pamonha	female	0	0	0	0	0	0
2	Oliveira	Doree	male	4	0	4	0	0	0
4	Oliveira	Doree	male	10	0	10	0	0	0
6	Oliveira	Doree	male	7	0	6	1	0	1
8	Oliveira	Doree	male	0	0	0	0	0	0
9	Oliveira	Doree	male	1	0	1	0	0	0
10	Oliveira	Doree	male	0	0	0	0	0	0
12	Oliveira	Doree	male	3	0	3	0	0	0
14	Oliveira	Doree	male	1	0	1	0	0	0
16	Oliveira	Doree	male	0	0	0	0	0	0
18	Oliveira	Doree	male	0	0	0	0	0	0
2	Olivia	Doree	female	4	0	4	0	0	0
4	Olivia	Doree	female	3	0	3	0	0	0
6	Olivia	Doree	female	11	0	9	2	0	2
8	Olivia	Doree	female	7	0	6	1	0	1
9	Olivia	Doree	female	5	0	5	0	0	0
10	Olivia	Doree	female	9	0	8	1	0	1
12	Olivia	Doree	female	3	0	3	0	0	0
14	Olivia	Doree	female	1	0	0	1	0	1
16	Olivia	Doree	female	0	0	0	0	0	0
18	Olivia	Doree	female	3	1	2	2	1	1
2	Peteca	Piacava	female	39	0	39	0	0	0
4	Peteca	Piacava	female	12	0	12	0	0	0
6	Peteca	Piacava	female	7	2	7	2	0	2
8	Peteca	Piacava	female	3	0	3	0	0	0
9	Peteca	Piacava	female	6	0	6	0	0	0
10	Peteca	Piacava	female	7	3	7	3	0	3
12	Peteca	Piacava	female	7	1	7	1	0	1
14	Peteca	Piacava	female	9	0	9	0	0	0
16	Peteca	Piacava	female	1	0	1	0	0	0
18	Peteca	Piacava	female	3	1	2	2	1	1
2	Pimenta	Piacava	female	13	2	13	2	1	1
4	Pimenta	Piacava	female	12	0	12	0	0	0
6	Pimenta	Piacava	female	3	0	3	0	0	0
8	Pimenta	Piacava	female	1	0	1	0	0	0
9	Pimenta	Piacava	female	0	0	0	0	0	0
10	Pimenta	Piacava	female	1	0	1	0	0	0
12	Pimenta	Piacava	female	2	0	2	0	0	0
14	Pimenta	Piacava	female	7	0	7	0	0	0
16	Pimenta	Piacava	female	0	0	0	0	0	0
18	Pimenta	Piacava	female	1	0	1	0	0	0

## Sheet: metadata
Name	Description
age	infant age in months
infID	infant identity
motID	mother identity
infSex	infant sex
success	total number of episodes where the infant was successful in obtaining maternal care per month
failure	total number of episodes where the infant failed in obtaining maternal care per month
no rejection	total number of episodes with no maternal rejection per infant and month
rejection	total number of episodes with maternal rejection per infant and month
no tantrum	total number of episodes with no tantrums per infant and month
tantrum	total number of episodes with tantrums per infant and month
