# Supplementary material for: Monkey Meltdowns: Do Tantrums Influence Maternal Investment in Bearded Capuchin Monkeys?
Source: Dev Psychobiol. 2026 May 8;68:e70157. doi: 10.1002/dev.70157 (PMC13155812; doi:10.1002/dev.70157)
Supplement: Supplementary file 2 — Supplementary Material: dev70157‐sup‐0002‐SuppMat.xlsx [file DEV-68-e70157-s005.xlsx]

## Sheet: raw data
video	age	infID	motID	infSex	infSuccess	mTantrum	iTantrum	tantrum.category	obsMinutes
Acerola_5_19-04-2017_448	2	Acerola	Pacoca	female	1	0	0	0	133
Acerola_5_19-04-2017_448	2	Acerola	Pacoca	female	1	0	0	0	133
Acerola_7_03-05-2017_1540	2	Acerola	Pacoca	female	1	0	0	0	133
Acerola_7_02-05-2017_1479	2	Acerola	Pacoca	female	1	0	0	0	133
Acerola_7_04-05-2017_1571	2	Acerola	Pacoca	female	1	0	0	0	133
Acerola_7_04-05-2017_1571	2	Acerola	Pacoca	female	1	0	0	0	133
Acerola_7_03-05-2017_1524	2	Acerola	Pacoca	female	1	0	0	0	133
Acerola_7_03-05-2017_1524	2	Acerola	Pacoca	female	1	0	0	0	133
Acerola_7_02-05-2017_1475	2	Acerola	Pacoca	female	1	0	0	0	133
Acerola_7_02-05-2017_1475	2	Acerola	Pacoca	female	1	0	0	0	133
Acerola_7_02-05-2017_1475	2	Acerola	Pacoca	female	1	0	0	0	133
Acerola_7_02-05-2017_1475	2	Acerola	Pacoca	female	1	0	0	0	133
Acerola_7_02-05-2017_1475	2	Acerola	Pacoca	female	1	0	0	0	133
Acerola_7_02-05-2017_1475	2	Acerola	Pacoca	female	1	0	0	0	133
Acerola_7_02-05-2017_1475	2	Acerola	Pacoca	female	1	0	0	0	133
Acerola_7_04-05-2017_1569	2	Acerola	Pacoca	female	1	0	0	0	133
Acerola_7_04-05-2017_1569	2	Acerola	Pacoca	female	1	0	0	0	133
Acerola_8_10-05-2017_1987	2	Acerola	Pacoca	female	1	0	0	0	133
Acerola_8_11-05-2017_2012	2	Acerola	Pacoca	female	1	0	0	0	133
Acerola_8_11-05-2017_2012	2	Acerola	Pacoca	female	1	0	0	0	133
Acerola_8_10-05-2017_1993	2	Acerola	Pacoca	female	1	0	0	0	133
Acerola_8_10-05-2017_1993	2	Acerola	Pacoca	female	1	0	0	0	133
Acerola_13_16-06-2017_2639	4	Acerola	Pacoca	female	1	0	0	0	110
Acerola_13_16-06-2017_2639	4	Acerola	Pacoca	female	1	0	0	0	110
Acerola_13_16-06-2017_2639	4	Acerola	Pacoca	female	1	0	0	0	110
Acerola_14_20-06-2017_2657	4	Acerola	Pacoca	female	1	0	0	0	110
Acerola_14_20-06-2017_2657	4	Acerola	Pacoca	female	1	0	0	0	110
Acerola_14_20-06-2017_2667	4	Acerola	Pacoca	female	1	0	0	0	110
Acerola_14_20-06-2017_2669	4	Acerola	Pacoca	female	1	0	0	0	110
Acerola_15_28-06-2017_2693	4	Acerola	Pacoca	female	1	0	0	0	110
Acerola_16_06-07-2017_2802	4	Acerola	Pacoca	female	1	0	0	0	110
Acerola_16_05-07-2017_2741	4	Acerola	Pacoca	female	1	0	0	0	110
Acerola_21_08-08-2017_348	6	Acerola	Pacoca	female	1	0	0	0	102
Acerola_21_08-08-2017_348	6	Acerola	Pacoca	female	1	0	0	0	102
Acerola_21_08-08-2017_348	6	Acerola	Pacoca	female	1	0	0	0	102
Acerola_22_21-08-2017_532	6	Acerola	Pacoca	female	1	0	0	0	102
Acerola_22_21-08-2017_532	6	Acerola	Pacoca	female	1	0	0	0	102
Acerola_22_21-08-2017_532	6	Acerola	Pacoca	female	1	0	0	0	102
Acerola_22_17-08-2017_469	6	Acerola	Pacoca	female	1	0	0	0	102
Acerola_31_19-10-2017_66	8	Acerola	Pacoca	female	1	0	0	0	134
Acerola_31_18-10-2017_27	8	Acerola	Pacoca	female	1	0	0	0	134
Acerola_31_19-10-2017_45	8	Acerola	Pacoca	female	1	0	0	0	134
Acerola_37_01-12-2017_pacoca amamentando acerola 01.12.17 07;14	10	Acerola	Pacoca	female	1	0	0	0	24
Acerola_63_29-05-2018_1184	16	Acerola	Pacoca	female	0	0	0	0	156
Acerola_63_29-05-2018_1184	16	Acerola	Pacoca	female	0	0	0	0	156
Acerola_64_08-06-2018_23	16	Acerola	Pacoca	female	1	0	4	1	156
Acerola_64_07-06-2018_11	16	Acerola	Pacoca	female	1	0	0	0	156
Cacau_5_14-04-2015_10	2	Cacau	Chuchu	male	1	0	0	0	108
Cacau_5_14-04-2015_10	2	Cacau	Chuchu	male	1	0	0	0	108
Cacau_5_14-04-2015_10	2	Cacau	Chuchu	male	1	0	0	0	108
Cacau_5_14-04-2015_35	2	Cacau	Chuchu	male	1	0	0	0	108
Cacau_5_14-04-2015_7	2	Cacau	Chuchu	male	1	0	0	0	108
Cacau_5_14-04-2015_7	2	Cacau	Chuchu	male	1	0	0	0	108
Cacau_5_14-04-2015_7	2	Cacau	Chuchu	male	1	0	0	0	108
Cacau_5_14-04-2015_7	2	Cacau	Chuchu	male	1	0	0	0	108
Cacau_5_14-04-2015_1	2	Cacau	Chuchu	male	1	0	0	0	108
Cacau_5_14-04-2015_25	2	Cacau	Chuchu	male	1	0	0	0	108
Cacau_5_14-04-2015_9	2	Cacau	Chuchu	male	1	0	0	0	108
Cacau_5_14-04-2015_9	2	Cacau	Chuchu	male	1	0	0	0	108
Cacau_5_13-04-2015_24	2	Cacau	Chuchu	male	1	0	0	0	108
Cacau_5_14-04-2015_16	2	Cacau	Chuchu	male	1	0	0	0	108
Cacau_5_14-04-2015_11	2	Cacau	Chuchu	male	1	0	0	0	108
Cacau_5_14-04-2015_11	2	Cacau	Chuchu	male	1	0	0	0	108
Cacau_5_14-04-2015_11	2	Cacau	Chuchu	male	1	0	0	0	108
Cacau_5_14-04-2015_8	2	Cacau	Chuchu	male	1	0	0	0	108
Cacau_5_14-04-2015_8	2	Cacau	Chuchu	male	1	0	0	0	108
Cacau_5_14-04-2015_20	2	Cacau	Chuchu	male	1	0	0	0	108
Cacau_5_14-04-2015_26	2	Cacau	Chuchu	male	1	0	0	0	108
Cacau_5_14-04-2015_26	2	Cacau	Chuchu	male	1	0	0	0	108
Cacau_7_27-04-2015_14	2	Cacau	Chuchu	male	1	9	0	1	108
Cacau_7_27-04-2015_14	2	Cacau	Chuchu	male	1	0	0	0	108
Cacau_8_05-05-2015_23	2	Cacau	Chuchu	male	1	0	0	0	108
Cacau_8_01-05-2015_12	2	Cacau	Chuchu	male	1	0	0	0	108
Cacau_8_01-05-2015_12	2	Cacau	Chuchu	male	1	0	0	0	108
Cacau_13_08-06-2015_1	4	Cacau	Chuchu	male	1	0	0	0	221
Cacau_14_15-06-2015_22	4	Cacau	Chuchu	male	1	0	0	0	221
Cacau_14_16-06-2015_24	4	Cacau	Chuchu	male	1	0	0	0	221
Cacau_14_16-06-2015_17	4	Cacau	Chuchu	male	1	0	0	0	221
Cacau_14_15-06-2015_14	4	Cacau	Chuchu	male	1	0	0	0	221
Cacau_15_23-06-2015_1	4	Cacau	Chuchu	male	1	0	0	0	221
Cacau_16_29-06-2015_12	4	Cacau	Chuchu	male	1	0	0	0	221
Cacau_21_04-08-2015_5	6	Cacau	Chuchu	male	1	6	0	1	225
Cacau_22_05-08-2015_27	6	Cacau	Chuchu	male	1	0	0	0	225
Cacau_22_06-08-2015_15	6	Cacau	Chuchu	male	1	0	0	0	225
Cacau_22_05-08-2015_15	6	Cacau	Chuchu	male	1	0	0	0	225
Cacau_23_18-08-2015_32	6	Cacau	Chuchu	male	1	9	7	1	225
Cacau_23_17-08-2015_32	6	Cacau	Chuchu	male	1	0	0	0	225
Cacau_23_12-08-2015_23	6	Cacau	Chuchu	male	1	0	1	1	225
Cacau_23_12-08-2015_23	6	Cacau	Chuchu	male	1	0	0	0	225
Cacau_23_12-08-2015_22	6	Cacau	Chuchu	male	1	10	0	1	225
Cacau_24_19-08-2015_2	6	Cacau	Chuchu	male	1	0	0	0	225
Cacau_29_29-09-2015_25	8	Cacau	Chuchu	male	1	0	0	0	187
Cacau_29_29-09-2015_30	8	Cacau	Chuchu	male	1	0	0	0	187
Cacau_29_28-09-2015_39	8	Cacau	Chuchu	male	1	0	0	0	187
Cacau_30_06-10-2015_2	8	Cacau	Chuchu	male	1	0	0	0	187
Cacau_30_06-10-2015_25	8	Cacau	Chuchu	male	1	0	0	0	187
Cacau_32_16-10-2015_21	8	Cacau	Chuchu	male	1	0	0	0	187
Cacau_32_15-10-2015_6	8	Cacau	Chuchu	male	1	0	0	0	187
Cacau_33_26-10-2015_22	9	Cacau	Chuchu	male	1	0	0	0	433
Cacau_33_27-10-2015_22	9	Cacau	Chuchu	male	1	0	0	0	433
Cacau_34_03-11-2015_39	9	Cacau	Chuchu	male	1	0	0	0	433
Cacau_34_03-11-2015_3	9	Cacau	Chuchu	male	1	0	0	0	433
Cacau_34_03-11-2015_27	9	Cacau	Chuchu	male	1	0	0	0	433
Cacau_34_02-11-2015_20	9	Cacau	Chuchu	male	1	0	0	0	433
Cacau_34_28-10-2015_11	9	Cacau	Chuchu	male	1	0	0	0	433
Cacau_36_16-11-2015_28	9	Cacau	Chuchu	male	1	0	0	0	433
Cacau_53_09-03-2016_1	14	Cacau	Chuchu	male	1	0	0	0	126
Cacau_56_30-03-2016_4670	14	Cacau	Chuchu	male	1	0	0	0	126
Cacau_63_19-05-2016_5551	16	Cacau	Chuchu	male	1	0	0	0	266
Cacau_63_24-05-2016_5676	16	Cacau	Chuchu	male	1	0	0	0	266
Cacau_69_01-07-2016_6207	18	Cacau	Chuchu	male	1	0	0	0	156
Caititu_5_27-07-2017_195	2	Caititu	Chuchu	male	1	0	0	0	130
Caititu_5_27-07-2017_198	2	Caititu	Chuchu	male	1	0	0	0	130
Caititu_5_27-07-2017_198	2	Caititu	Chuchu	male	1	0	0	0	130
Caititu_5_27-07-2017_198	2	Caititu	Chuchu	male	1	0	0	0	130
Caititu_6_03-08-2017_263	2	Caititu	Chuchu	male	1	0	0	0	130
Caititu_6_03-08-2017_263	2	Caititu	Chuchu	male	1	0	0	0	130
Caititu_6_03-08-2017_248	2	Caititu	Chuchu	male	1	0	0	0	130
Caititu_6_03-08-2017_248	2	Caititu	Chuchu	male	1	0	0	0	130
Caititu_7_08-08-2017_340	2	Caititu	Chuchu	male	1	0	0	0	130
Caititu_8_15-08-2017_443	2	Caititu	Chuchu	male	1	0	0	0	130
Caititu_8_15-08-2017_443	2	Caititu	Chuchu	male	1	0	0	0	130
Caititu_14_26-09-2017_4188	4	Caititu	Chuchu	male	1	0	0	0	115
Caititu_14_26-09-2017_4188	4	Caititu	Chuchu	male	1	0	0	0	115
Caititu_15_02-10-2017_4192	4	Caititu	Chuchu	male	1	0	0	0	115
Caititu_16_10-10-2017_chuchu com caititu e jatoba 06.11.17 10;00	4	Caititu	Chuchu	male	1	0	0	0	115
Caititu_16_10-10-2017_caititu 06.11.17 10.00	4	Caititu	Chuchu	male	1	0	0	0	115
Caititu_22_22-11-2017_caititu 22.11.17 12;50	6	Caititu	Chuchu	male	1	0	0	0	113
Caititu_22_22-11-2017_caititu 22.11.17 12;50	6	Caititu	Chuchu	male	1	0	0	0	113
Caititu_22_22-11-2017_caititu 22.11.17 12;50	6	Caititu	Chuchu	male	1	0	0	0	113
Caititu_22_22-11-2017_caititu 22.11.17 12;50	6	Caititu	Chuchu	male	1	0	0	0	113
Caititu_22_22-11-2017_caititu 22.11.17 12;50	6	Caititu	Chuchu	male	1	0	0	0	113
Caititu_22_22-11-2017_caititu 22.11.17 12;50	6	Caititu	Chuchu	male	1	0	0	0	113
Caititu_24_04-12-2017_caititu e cherife 04.12.17 12;21	6	Caititu	Chuchu	male	1	0	0	0	113
Caititu_24_04-12-2017_caititu e cherife 04.12.17 12;21	6	Caititu	Chuchu	male	1	0	0	0	113
Caititu_45_04-05-2018_40	12	Caititu	Chuchu	male	1	0	0	0	145
Caititu_45_04-05-2018_40	12	Caititu	Chuchu	male	1	0	0	0	145
Caititu_53_29-06-2018_5	14	Caititu	Chuchu	male	1	0	0	0	40
Caititu_62_29-08-2018_54	16	Caititu	Chuchu	male	1	0	0	0	108
Dancarina_6_29-03-2016_4631	2	Dancarina	Dita	female	1	0	0	0	229
Dancarina_6_29-03-2016_4631	2	Dancarina	Dita	female	1	0	0	0	229
Dancarina_6_29-03-2016_4631	2	Dancarina	Dita	female	1	0	0	0	229
Dancarina_7_06-04-2016_25	2	Dancarina	Dita	female	1	0	0	0	229
Dancarina_7_06-04-2016_25	2	Dancarina	Dita	female	1	0	0	0	229
Dancarina_7_06-04-2016_25	2	Dancarina	Dita	female	1	0	0	0	229
Dancarina_7_06-04-2016_43	2	Dancarina	Dita	female	1	0	0	0	229
Dancarina_7_07-04-2016_4763	2	Dancarina	Dita	female	1	0	0	0	229
Dancarina_7_06-04-2016_24	2	Dancarina	Dita	female	1	0	0	0	229
Dancarina_8_18-04-2016_5066	2	Dancarina	Dita	female	1	0	0	0	229
Dancarina_8_18-04-2016_4912	2	Dancarina	Dita	female	1	0	0	0	229
Dancarina_8_18-04-2016_4912	2	Dancarina	Dita	female	1	0	0	0	229
Dancarina_13_17-05-2016_5438	4	Dancarina	Dita	female	1	0	0	0	178
Dancarina_13_23-05-2016_5632	4	Dancarina	Dita	female	1	0	0	0	178
Dancarina_13_23-05-2016_5632	4	Dancarina	Dita	female	1	0	0	0	178
Dancarina_13_17-05-2016_5432	4	Dancarina	Dita	female	1	0	0	0	178
Dancarina_13_18-05-2016_5508	4	Dancarina	Dita	female	1	0	16	1	178
Dancarina_13_18-05-2016_5508	4	Dancarina	Dita	female	1	0	0	0	178
Dancarina_16_13-06-2016_6029	4	Dancarina	Dita	female	1	0	0	0	178
Dancarina_16_13-06-2016_6027	4	Dancarina	Dita	female	1	0	0	0	178
Dancarina_16_13-06-2016_6034	4	Dancarina	Dita	female	1	0	0	0	178
Dancarina_16_07-06-2016_5922	4	Dancarina	Dita	female	1	0	0	0	178
Dancarina_23_26-07-2016_6616	6	Dancarina	Dita	female	1	0	0	0	122
Dancarina_29_12-09-2016_7242	8	Dancarina	Dita	female	1	0	0	0	131
Dancarina_33_04-10-2016_7332	9	Dancarina	Dita	female	1	0	0	0	193
Dancarina_35_24-10-2016_7645	9	Dancarina	Dita	female	0	15	7	1	193
Dancarina_35_24-10-2016_7645	9	Dancarina	Dita	female	1	0	0	0	193
Dancarina_35_24-10-2016_7645	9	Dancarina	Dita	female	0	0	8	1	193
Dancarina_36_31-10-2016_7710	9	Dancarina	Dita	female	1	0	0	0	193
Dancarina_38_14-11-2016_7838	10	Dancarina	Dita	female	1	0	0	0	83
Dourado_6_11-04-2017_5	2	Dourado	Dita	male	1	0	0	0	167
Dourado_6_11-04-2017_9	2	Dourado	Dita	male	1	0	0	0	167
Dourado_6_11-04-2017_9	2	Dourado	Dita	male	1	0	0	0	167
Dourado_6_06-04-2017_183	2	Dourado	Dita	male	1	0	0	0	167
Dourado_6_06-04-2017_183	2	Dourado	Dita	male	1	0	0	0	167
Dourado_6_06-04-2017_199	2	Dourado	Dita	male	1	0	0	0	167
Dourado_7_19-04-2017_449	2	Dourado	Dita	male	1	0	0	0	167
Dourado_7_18-04-2017_420	2	Dourado	Dita	male	1	0	0	0	167
Dourado_14_07-06-2017_2256	4	Dourado	Dita	male	0	0	0	0	211
Dourado_14_02-06-2017_2161	4	Dourado	Dita	male	1	0	0	0	211
Dourado_14_07-06-2017_2260	4	Dourado	Dita	male	1	0	0	0	211
Dourado_14_07-06-2017_2260	4	Dourado	Dita	male	1	0	0	0	211
Dourado_14_07-06-2017_2267	4	Dourado	Dita	male	1	0	0	0	211
Dourado_14_07-06-2017_2267	4	Dourado	Dita	male	0	0	0	0	211
Dourado_16_16-06-2017_2638	4	Dourado	Dita	male	1	0	0	0	211
Dourado_16_20-06-2017_2658	4	Dourado	Dita	male	1	0	0	0	211
Dourado_22_28-07-2017_28;07;17;11;03	6	Dourado	Dita	male	1	0	0	0	61
Dourado_23_07-08-2017_327	6	Dourado	Dita	male	1	0	0	0	61
Dourado_35_27-10-2017_23	9	Dourado	Dita	male	1	0	0	0	149
Dourado_35_27-10-2017_23	9	Dourado	Dita	male	1	0	0	0	149
Duca_5_02-12-2014_20	2	Duca	Dita	female	1	0	0	0	273
Duca_5_02-12-2014_20	2	Duca	Dita	female	1	0	0	0	273
Duca_5_02-12-2014_14	2	Duca	Dita	female	1	0	0	0	273
Duca_5_02-12-2014_15	2	Duca	Dita	female	1	0	0	0	273
Duca_5_02-12-2014_29	2	Duca	Dita	female	1	0	0	0	273
Duca_5_02-12-2014_21	2	Duca	Dita	female	1	0	0	0	273
Duca_5_02-12-2014_21	2	Duca	Dita	female	1	0	0	0	273
Duca_5_02-12-2014_21	2	Duca	Dita	female	1	0	0	0	273
Duca_5_26-11-2014_18	2	Duca	Dita	female	1	0	0	0	273
Duca_5_26-11-2014_18	2	Duca	Dita	female	1	0	0	0	273
Duca_5_26-11-2014_18	2	Duca	Dita	female	1	0	0	0	273
Duca_5_26-11-2014_18	2	Duca	Dita	female	1	0	0	0	273
Duca_5_26-11-2014_18	2	Duca	Dita	female	1	0	0	0	273
Duca_6_09-12-2014_21	2	Duca	Dita	female	1	0	0	0	273
Duca_6_09-12-2014_21	2	Duca	Dita	female	1	0	0	0	273
Duca_6_05-12-2014_26	2	Duca	Dita	female	1	0	0	0	273
Duca_6_09-12-2014_18	2	Duca	Dita	female	1	0	0	0	273
Duca_6_09-12-2014_18	2	Duca	Dita	female	1	0	0	0	273
Duca_6_09-12-2014_18	2	Duca	Dita	female	1	0	0	0	273
Duca_6_09-12-2014_18	2	Duca	Dita	female	1	0	0	0	273
Duca_6_05-12-2014_20	2	Duca	Dita	female	1	0	0	0	273
Duca_7_16-12-2014_30	2	Duca	Dita	female	1	0	0	0	273
Duca_7_16-12-2014_30	2	Duca	Dita	female	1	0	0	0	273
Duca_7_16-12-2014_30	2	Duca	Dita	female	0	13	0	1	273
Duca_7_16-12-2014_22	2	Duca	Dita	female	1	0	0	0	273
Duca_7_16-12-2014_22	2	Duca	Dita	female	1	0	0	0	273
Duca_7_16-12-2014_22	2	Duca	Dita	female	1	0	0	0	273
Duca_7_16-12-2014_8	2	Duca	Dita	female	1	0	0	0	273
Duca_7_16-12-2014_8	2	Duca	Dita	female	1	0	0	0	273
Duca_7_16-12-2014_17	2	Duca	Dita	female	1	0	0	0	273
Duca_7_16-12-2014_2	2	Duca	Dita	female	1	0	0	0	273
Duca_7_16-12-2014_28	2	Duca	Dita	female	1	0	0	0	273
Duca_7_16-12-2014_25	2	Duca	Dita	female	1	0	0	0	273
Duca_7_16-12-2014_25	2	Duca	Dita	female	1	0	0	0	273
Duca_7_16-12-2014_25	2	Duca	Dita	female	0	0	0	0	273
Duca_7_16-12-2014_25	2	Duca	Dita	female	0	0	0	0	273
Duca_8_23-12-2014_9	2	Duca	Dita	female	1	0	0	0	273
Duca_8_23-12-2014_11	2	Duca	Dita	female	1	0	0	0	273
Duca_8_19-12-2014_35	2	Duca	Dita	female	1	0	0	0	273
Duca_8_22-12-2014_30	2	Duca	Dita	female	1	0	0	0	273
Duca_8_22-12-2014_30	2	Duca	Dita	female	1	0	0	0	273
Duca_8_22-12-2014_30	2	Duca	Dita	female	1	0	0	0	273
Duca_13_27-01-2015_54	4	Duca	Dita	female	1	0	0	0	113
Duca_13_27-01-2015_33	4	Duca	Dita	female	1	0	0	0	113
Duca_13_27-01-2015_51	4	Duca	Dita	female	1	0	0	0	113
Duca_13_27-01-2015_37	4	Duca	Dita	female	1	0	0	0	113
Duca_13_27-01-2015_55	4	Duca	Dita	female	1	0	0	0	113
Duca_13_27-01-2015_43	4	Duca	Dita	female	1	0	0	0	113
Duca_14_03-02-2015_8	4	Duca	Dita	female	1	0	0	0	113
Duca_14_03-02-2015_8	4	Duca	Dita	female	1	0	0	0	113
Duca_14_03-02-2015_14	4	Duca	Dita	female	1	0	0	0	113
Duca_14_03-02-2015_1	4	Duca	Dita	female	1	0	0	0	113
Duca_14_03-02-2015_6	4	Duca	Dita	female	1	0	0	0	113
Duca_14_03-02-2015_11	4	Duca	Dita	female	1	0	0	0	113
Duca_14_03-02-2015_9	4	Duca	Dita	female	0	0	0	0	113
Duca_14_03-02-2015_9	4	Duca	Dita	female	0	0	0	0	113
Duca_16_16-02-2015_15	4	Duca	Dita	female	1	0	0	0	113
Duca_16_16-02-2015_14	4	Duca	Dita	female	1	0	0	0	113
Duca_16_16-02-2015_8	4	Duca	Dita	female	1	0	0	0	113
Duca_22_31-03-2015_2	6	Duca	Dita	female	1	0	0	0	19
Duca_24_13-04-2015_34	6	Duca	Dita	female	1	0	0	0	19
Duca_29_13-05-2015_23	8	Duca	Dita	female	1	0	0	0	166
Duca_29_19-05-2015_23	8	Duca	Dita	female	1	0	0	0	166
Duca_31_02-06-2015_2	8	Duca	Dita	female	1	0	0	0	166
Duca_32_09-06-2015_15	8	Duca	Dita	female	0	0	10	1	166
Duca_32_09-06-2015_18	8	Duca	Dita	female	1	0	3	1	166
Duca_32_03-06-2015_7	8	Duca	Dita	female	1	0	0	0	166
Duca_32_03-06-2015_18	8	Duca	Dita	female	1	0	0	0	166
Duca_33_10-06-2015_5	9	Duca	Dita	female	1	0	0	0	73
Duca_33_10-06-2015_5	9	Duca	Dita	female	1	0	0	0	73
Duca_33_16-06-2015_23	9	Duca	Dita	female	1	0	0	0	73
Duca_35_30-06-2015_8	9	Duca	Dita	female	0	0	0	0	73
Duca_35_30-06-2015_10	9	Duca	Dita	female	1	0	0	0	73
Duca_35_30-06-2015_7	9	Duca	Dita	female	0	0	0	0	73
Duca_36_01-07-2015_7	9	Duca	Dita	female	1	0	0	0	73
Duca_38_16-07-2015_35	10	Duca	Dita	female	1	0	0	0	115
Duca_39_28-07-2015_14	10	Duca	Dita	female	1	5	14	1	115
Duca_39_28-07-2015_3	10	Duca	Dita	female	1	0	0	0	115
Duca_39_27-07-2015_12	10	Duca	Dita	female	0	0	0	0	115
Duca_39_27-07-2015_12	10	Duca	Dita	female	0	8	8	1	115
Duca_39_22-07-2015_30	10	Duca	Dita	female	1	0	0	0	115
Duca_39_28-07-2015_43	10	Duca	Dita	female	1	0	0	0	115
Duca_47_18-09-2015_1	12	Duca	Dita	female	1	0	0	0	102
Duca_47_16-09-2015_5	12	Duca	Dita	female	1	0	0	0	102
Duca_56_20-11-2015_30	14	Duca	Dita	female	1	0	0	0	155
Hortela_6_21-12-2016_7	2	Hortela	Chani	male	1	0	0	0	126
Hortela_6_21-12-2016_7	2	Hortela	Chani	male	1	0	0	0	126
Hortela_6_21-12-2016_7	2	Hortela	Chani	male	1	0	0	0	126
Hortela_6_21-12-2016_16	2	Hortela	Chani	male	1	0	0	0	126
Hortela_6_20-12-2016_6	2	Hortela	Chani	male	1	0	0	0	126
Hortela_6_21-12-2016_8	2	Hortela	Chani	male	1	0	0	0	126
Hortela_7_29-12-2016_30	2	Hortela	Chani	male	1	0	0	0	126
Hortela_7_29-12-2016_15	2	Hortela	Chani	male	1	0	0	0	126
Hortela_7_29-12-2016_8	2	Hortela	Chani	male	1	0	0	0	126
Hortela_14_17-02-2017_9379	4	Hortela	Chani	male	1	0	0	0	155
Hortela_15_23-02-2017_9470	4	Hortela	Chani	male	1	0	0	0	155
Hortela_15_24-02-2017_9487	4	Hortela	Chani	male	1	0	0	0	155
Hortela_16_28-02-2017_9551	4	Hortela	Chani	male	1	0	0	0	155
Hortela_16_28-02-2017_9550	4	Hortela	Chani	male	1	0	0	0	155
Hortela_16_02-03-2017_9617	4	Hortela	Chani	male	1	0	0	0	155
Hortela_22_11-04-2017_352	6	Hortela	Chani	male	1	0	0	0	153
Hortela_22_11-04-2017_328	6	Hortela	Chani	male	1	0	0	0	153
Hortela_23_17-04-2017_386	6	Hortela	Chani	male	1	0	0	0	153
Hortela_23_21-04-2017_57	6	Hortela	Chani	male	1	0	0	0	153
Hortela_23_21-04-2017_65	6	Hortela	Chani	male	1	0	0	0	153
Hortela_29_04-06-2017_2200	8	Hortela	Chani	male	1	0	0	0	103
Hortela_29_04-06-2017_2200	8	Hortela	Chani	male	1	0	0	0	103
Hortela_29_04-06-2017_2200	8	Hortela	Chani	male	1	0	0	0	103
Hortela_29_03-06-2017_2184	8	Hortela	Chani	male	1	0	0	0	103
Hortela_29_03-06-2017_2184	8	Hortela	Chani	male	1	0	0	0	103
Hortela_31_17-06-2017_2649	8	Hortela	Chani	male	1	0	0	0	103
Hortela_35_12-07-2017_2885	9	Hortela	Chani	male	1	0	0	0	67
Hortela_35_14-07-2017_2913	9	Hortela	Chani	male	1	0	0	0	67
Michele_7_31-01-2017_2	2	Michele	Pamonha	female	1	0	0	0	94
Michele_7_31-01-2017_2	2	Michele	Pamonha	female	1	0	0	0	94
Michele_8_07-02-2017_1	2	Michele	Pamonha	female	1	0	0	0	94
Michele_8_07-02-2017_1	2	Michele	Pamonha	female	1	0	0	0	94
Michele_8_07-02-2017_10	2	Michele	Pamonha	female	1	0	0	0	94
Michele_8_07-02-2017_10	2	Michele	Pamonha	female	1	0	0	0	94
Michele_8_07-02-2017_13	2	Michele	Pamonha	female	1	0	0	0	94
Michele_8_07-02-2017_2	2	Michele	Pamonha	female	1	0	0	0	94
Michele_8_07-02-2017_2	2	Michele	Pamonha	female	1	0	0	0	94
Michele_8_09-02-2017_21	2	Michele	Pamonha	female	1	0	0	0	94
Michele_8_09-02-2017_21	2	Michele	Pamonha	female	1	0	0	0	94
Michele_8_09-02-2017_21	2	Michele	Pamonha	female	1	0	0	0	94
Michele_8_09-02-2017_21	2	Michele	Pamonha	female	1	0	0	0	94
Michele_8_09-02-2017_21	2	Michele	Pamonha	female	1	0	0	0	94
Michele_13_16-03-2017_9922	4	Michele	Pamonha	female	1	0	0	0	113
Michele_13_16-03-2017_9929	4	Michele	Pamonha	female	1	0	0	0	113
Michele_13_16-03-2017_9948	4	Michele	Pamonha	female	1	0	0	0	113
Michele_13_16-03-2017_9925	4	Michele	Pamonha	female	1	0	0	0	113
Michele_13_16-03-2017_9925	4	Michele	Pamonha	female	1	0	0	0	113
Michele_13_16-03-2017_9924	4	Michele	Pamonha	female	1	2	0	1	113
Michele_16_04-08-2017_292	4	Michele	Pamonha	female	1	0	0	0	113
Michele_24_30-05-2017_2127	6	Michele	Pamonha	female	1	0	0	0	98
Michele_24_03-06-2017_2175	6	Michele	Pamonha	female	1	23	0	1	98
Michele_24_03-06-2017_2175	6	Michele	Pamonha	female	1	0	0	0	98
Michele_24_03-06-2017_2181	6	Michele	Pamonha	female	1	0	0	0	98
Michele_24_03-06-2017_2181	6	Michele	Pamonha	female	1	0	0	0	98
Michele_29_07-07-2017_2818	8	Michele	Pamonha	female	1	0	0	0	40
Michele_30_14-07-2017_2946	8	Michele	Pamonha	female	0	0	0	0	40
Michele_30_14-07-2017_2946	8	Michele	Pamonha	female	0	0	0	0	40
Michele_31_19-07-2017_micheli 24;07;17;14;25	8	Michele	Pamonha	female	1	0	0	0	40
Michele_35_14-08-2017_micheli 14;08;17 09.34	9	Michele	Pamonha	female	1	0	0	0	24
Michele_45_23-10-2017_28	12	Michele	Pamonha	female	1	0	0	0	62
Oliveira_5_28-12-2016_22	2	Oliveira	Doree	male	1	0	0	0	38
Oliveira_5_28-12-2016_22	2	Oliveira	Doree	male	1	0	0	0	38
Oliveira_5_28-12-2016_22	2	Oliveira	Doree	male	1	0	0	0	38
Oliveira_7_17-01-2017_10	2	Oliveira	Doree	male	1	0	0	0	38
Oliveira_13_23-02-2017_9467	4	Oliveira	Doree	male	1	0	0	0	149
Oliveira_13_23-02-2017_9456	4	Oliveira	Doree	male	1	0	0	0	149
Oliveira_13_23-02-2017_9456	4	Oliveira	Doree	male	1	0	0	0	149
Oliveira_13_23-02-2017_9468	4	Oliveira	Doree	male	1	0	0	0	149
Oliveira_14_01-03-2017_9601	4	Oliveira	Doree	male	1	0	0	0	149
Oliveira_14_01-03-2017_9599	4	Oliveira	Doree	male	1	0	0	0	149
Oliveira_15_08-03-2017_9673	4	Oliveira	Doree	male	1	0	0	0	149
Oliveira_15_08-03-2017_9677	4	Oliveira	Doree	male	1	0	0	0	149
Oliveira_15_08-03-2017_9680	4	Oliveira	Doree	male	1	0	0	0	149
Oliveira_15_08-03-2017_9721	4	Oliveira	Doree	male	1	0	0	0	149
Oliveira_21_20-04-2017_33	6	Oliveira	Doree	male	1	0	0	0	151
Oliveira_21_20-04-2017_33	6	Oliveira	Doree	male	1	0	0	0	151
Oliveira_21_21-04-2017_64	6	Oliveira	Doree	male	1	0	0	0	151
Oliveira_23_06-05-2017_1608	6	Oliveira	Doree	male	1	0	0	0	151
Oliveira_23_06-05-2017_1623	6	Oliveira	Doree	male	1	0	0	0	151
Oliveira_23_06-05-2017_1612	6	Oliveira	Doree	male	1	0	0	0	151
Oliveira_24_11-05-2017_2035	6	Oliveira	Doree	male	1	0	5	1	151
Oliveira_33_12-07-2017_2897	9	Oliveira	Doree	male	1	0	0	0	48
Oliveira_47_20-10-2017_4	12	Oliveira	Doree	male	1	0	0	0	43
Oliveira_48_26-10-2017_12	12	Oliveira	Doree	male	1	0	0	0	43
Oliveira_48_26-10-2017_28	12	Oliveira	Doree	male	1	0	0	0	43
Oliveira_55_13-12-2017_17	14	Oliveira	Doree	male	1	0	0	0	36
Olivia_5_23-02-2015_38	2	Olivia	Doree	female	1	0	0	0	40
Olivia_5_23-02-2015_38	2	Olivia	Doree	female	1	0	0	0	40
Olivia_5_23-02-2015_44	2	Olivia	Doree	female	1	0	0	0	40
Olivia_5_23-02-2015_54	2	Olivia	Doree	female	1	0	0	0	40
Olivia_13_23-04-2015_58	4	Olivia	Doree	female	1	0	0	0	45
Olivia_14_01-05-2015_35	4	Olivia	Doree	female	1	0	0	0	45
Olivia_15_08-05-2015_27	4	Olivia	Doree	female	1	0	0	0	45
Olivia_21_16-06-2015_31	6	Olivia	Doree	female	1	0	0	0	172
Olivia_21_18-06-2015_22	6	Olivia	Doree	female	1	0	0	0	172
Olivia_21_18-06-2015_22	6	Olivia	Doree	female	1	0	0	0	172
Olivia_23_01-07-2015_30	6	Olivia	Doree	female	1	0	0	0	172
Olivia_23_01-07-2015_8	6	Olivia	Doree	female	1	0	0	0	172
Olivia_23_01-07-2015_8	6	Olivia	Doree	female	1	0	0	0	172
Olivia_23_29-06-2015_19	6	Olivia	Doree	female	1	82	45	1	172
Olivia_23_30-06-2015_12	6	Olivia	Doree	female	1	0	0	0	172
Olivia_23_29-06-2015_15	6	Olivia	Doree	female	1	0	15	1	172
Olivia_23_02-07-2015_12	6	Olivia	Doree	female	1	0	0	0	172
Olivia_23_02-07-2015_12	6	Olivia	Doree	female	1	0	0	0	172
Olivia_29_11-08-2015_21	8	Olivia	Doree	female	1	0	0	0	175
Olivia_29_14-08-2015_2	8	Olivia	Doree	female	1	0	0	0	175
Olivia_30_17-08-2015_28	8	Olivia	Doree	female	1	0	0	0	175
Olivia_30_18-08-2015_22	8	Olivia	Doree	female	1	0	0	0	175
Olivia_30_21-08-2015_31	8	Olivia	Doree	female	1	0	0	0	175
Olivia_31_27-08-2015_25	8	Olivia	Doree	female	1	0	0	0	175
Olivia_31_29-08-2015_10	8	Olivia	Doree	female	1	0	5	1	175
Olivia_34_18-09-2015_28	9	Olivia	Doree	female	1	0	0	0	138
Olivia_34_16-09-2015_24	9	Olivia	Doree	female	1	0	0	0	138
Olivia_34_18-09-2015_19	9	Olivia	Doree	female	1	0	0	0	138
Olivia_34_18-09-2015_16	9	Olivia	Doree	female	1	0	0	0	138
Olivia_36_01-10-2015_38	9	Olivia	Doree	female	1	0	0	0	138
Olivia_38_16-10-2015_49	10	Olivia	Doree	female	1	0	0	0	185
Olivia_38_16-10-2015_11	10	Olivia	Doree	female	1	0	0	0	185
Olivia_38_16-10-2015_11	10	Olivia	Doree	female	1	0	0	0	185
Olivia_38_16-10-2015_34	10	Olivia	Doree	female	1	0	0	0	185
Olivia_38_16-10-2015_12	10	Olivia	Doree	female	1	0	0	0	185
Olivia_38_16-10-2015_12	10	Olivia	Doree	female	1	0	0	0	185
Olivia_38_16-10-2015_12	10	Olivia	Doree	female	1	0	0	0	185
Olivia_38_16-10-2015_12	10	Olivia	Doree	female	1	0	0	0	185
Olivia_40_27-10-2015_15	10	Olivia	Doree	female	1	0	24	1	185
Olivia_45_30-11-2015_48	12	Olivia	Doree	female	1	0	0	0	122
Olivia_47_18-12-2015_18	12	Olivia	Doree	female	1	0	0	0	122
Olivia_47_16-12-2015_39	12	Olivia	Doree	female	1	0	0	0	122
Olivia_56_26-02-2016_5	14	Olivia	Doree	female	1	3	0	1	36
Olivia_69_18-05-2016_5474	18	Olivia	Doree	female	0	0	0	0	289
Olivia_70_25-05-2016_5705	18	Olivia	Doree	female	1	0	0	0	289
Olivia_72_08-06-2016_5945	18	Olivia	Doree	female	1	0	0	0	289
Olivia_72_08-06-2016_5938	18	Olivia	Doree	female	1	31	0	1	289
Peteca_5_24-12-2014_1	2	Peteca	Piacava	female	1	0	0	0	229
Peteca_5_24-12-2014_1	2	Peteca	Piacava	female	1	0	0	0	229
Peteca_5_24-12-2014_1	2	Peteca	Piacava	female	1	0	0	0	229
Peteca_5_24-12-2014_36	2	Peteca	Piacava	female	1	0	0	0	229
Peteca_5_24-12-2014_36	2	Peteca	Piacava	female	1	0	0	0	229
Peteca_6_31-12-2014_2	2	Peteca	Piacava	female	1	0	0	0	229
Peteca_6_31-12-2014_31	2	Peteca	Piacava	female	1	0	0	0	229
Peteca_6_31-12-2014_23	2	Peteca	Piacava	female	1	0	0	0	229
Peteca_7_09-01-2015_42	2	Peteca	Piacava	female	1	0	0	0	229
Peteca_7_09-01-2015_42	2	Peteca	Piacava	female	1	0	0	0	229
Peteca_7_09-01-2015_22	2	Peteca	Piacava	female	1	0	0	0	229
Peteca_7_09-01-2015_22	2	Peteca	Piacava	female	1	0	0	0	229
Peteca_7_09-01-2015_47	2	Peteca	Piacava	female	1	0	0	0	229
Peteca_7_09-01-2015_47	2	Peteca	Piacava	female	1	0	0	0	229
Peteca_7_09-01-2015_47	2	Peteca	Piacava	female	1	0	0	0	229
Peteca_7_09-01-2015_47	2	Peteca	Piacava	female	1	0	0	0	229
Peteca_7_09-01-2015_48	2	Peteca	Piacava	female	1	0	0	0	229
Peteca_7_09-01-2015_29	2	Peteca	Piacava	female	1	0	0	0	229
Peteca_7_09-01-2015_44	2	Peteca	Piacava	female	1	0	0	0	229
Peteca_7_09-01-2015_36	2	Peteca	Piacava	female	1	0	0	0	229
Peteca_7_09-01-2015_43	2	Peteca	Piacava	female	1	0	0	0	229
Peteca_7_09-01-2015_26	2	Peteca	Piacava	female	1	0	0	0	229
Peteca_8_15-01-2015_20	2	Peteca	Piacava	female	1	0	0	0	229
Peteca_8_15-01-2015_20	2	Peteca	Piacava	female	1	0	0	0	229
Peteca_8_15-01-2015_26	2	Peteca	Piacava	female	1	0	0	0	229
Peteca_8_16-01-2015_11	2	Peteca	Piacava	female	1	0	0	0	229
Peteca_8_16-01-2015_11	2	Peteca	Piacava	female	1	0	0	0	229
Peteca_8_16-01-2015_11	2	Peteca	Piacava	female	1	0	0	0	229
Peteca_8_15-01-2015_25	2	Peteca	Piacava	female	1	0	0	0	229
Peteca_8_15-01-2015_28	2	Peteca	Piacava	female	1	0	0	0	229
Peteca_8_14-01-2015_5	2	Peteca	Piacava	female	1	0	0	0	229
Peteca_8_15-01-2015_24	2	Peteca	Piacava	female	1	0	0	0	229
Peteca_8_15-01-2015_22	2	Peteca	Piacava	female	1	0	0	0	229
Peteca_8_15-01-2015_27	2	Peteca	Piacava	female	1	0	0	0	229
Peteca_8_15-01-2015_27	2	Peteca	Piacava	female	1	0	0	0	229
Peteca_8_15-01-2015_32	2	Peteca	Piacava	female	1	0	0	0	229
Peteca_8_15-01-2015_35	2	Peteca	Piacava	female	1	0	0	0	229
Peteca_8_15-01-2015_29	2	Peteca	Piacava	female	1	0	0	0	229
Peteca_8_15-01-2015_9	2	Peteca	Piacava	female	1	0	0	0	229
Peteca_15_19-02-2015_19	4	Peteca	Piacava	female	1	0	0	0	29
Peteca_15_19-02-2015_6	4	Peteca	Piacava	female	1	0	0	0	29
Peteca_15_19-02-2015_6	4	Peteca	Piacava	female	1	0	0	0	29
Peteca_15_19-02-2015_18	4	Peteca	Piacava	female	1	0	0	0	29
Peteca_15_19-02-2015_18	4	Peteca	Piacava	female	1	0	0	0	29
Peteca_15_19-02-2015_18	4	Peteca	Piacava	female	1	0	0	0	29
Peteca_15_19-02-2015_18	4	Peteca	Piacava	female	1	0	0	0	29
Peteca_15_19-02-2015_18	4	Peteca	Piacava	female	1	0	0	0	29
Peteca_15_19-02-2015_18	4	Peteca	Piacava	female	1	0	0	0	29
Peteca_15_19-02-2015_18	4	Peteca	Piacava	female	1	0	0	0	29
Peteca_15_19-02-2015_18	4	Peteca	Piacava	female	1	0	0	0	29
Peteca_15_19-02-2015_14	4	Peteca	Piacava	female	1	0	0	0	29
Peteca_23_01-05-2015_6	6	Peteca	Piacava	female	1	0	0	0	58
Peteca_23_01-05-2015_6	6	Peteca	Piacava	female	1	0	0	0	58
Peteca_23_01-05-2015_8	6	Peteca	Piacava	female	0	0	5	1	58
Peteca_23_01-05-2015_42	6	Peteca	Piacava	female	1	0	0	0	58
Peteca_23_01-05-2015_42	6	Peteca	Piacava	female	1	0	0	0	58
Peteca_23_01-05-2015_42	6	Peteca	Piacava	female	0	0	1	1	58
Peteca_24_05-05-2015_8	6	Peteca	Piacava	female	1	0	0	0	58
Peteca_24_05-05-2015_8	6	Peteca	Piacava	female	1	0	0	0	58
Peteca_24_08-05-2015_10	6	Peteca	Piacava	female	1	0	0	0	58
Peteca_30_19-06-2015_15	8	Peteca	Piacava	female	1	0	0	0	210
Peteca_30_19-06-2015_3	8	Peteca	Piacava	female	1	0	0	0	210
Peteca_30_18-06-2015_24	8	Peteca	Piacava	female	1	0	0	0	210
Peteca_33_09-07-2015_34	9	Peteca	Piacava	female	1	0	0	0	244
Peteca_33_09-07-2015_25	9	Peteca	Piacava	female	1	0	0	0	244
Peteca_36_28-07-2015_13	9	Peteca	Piacava	female	1	0	0	0	244
Peteca_36_28-07-2015_13	9	Peteca	Piacava	female	1	0	0	0	244
Peteca_36_27-07-2015_28	9	Peteca	Piacava	female	1	0	0	0	244
Peteca_36_27-07-2015_17	9	Peteca	Piacava	female	1	0	0	0	244
Peteca_37_04-08-2015_36	10	Peteca	Piacava	female	1	0	0	0	210
Peteca_37_05-08-2015_25	10	Peteca	Piacava	female	1	0	0	0	210
Peteca_37_05-08-2015_25	10	Peteca	Piacava	female	1	0	0	0	210
Peteca_37_04-08-2015_6	10	Peteca	Piacava	female	1	0	0	0	210
Peteca_37_06-08-2015_22	10	Peteca	Piacava	female	0	0	11	1	210
Peteca_39_21-08-2015_4	10	Peteca	Piacava	female	1	0	0	0	210
Peteca_39_17-08-2015_7	10	Peteca	Piacava	female	1	0	0	0	210
Peteca_40_28-08-2015_5	10	Peteca	Piacava	female	1	0	0	0	210
Peteca_40_27-08-2015_15	10	Peteca	Piacava	female	0	0	10	1	210
Peteca_40_27-08-2015_31	10	Peteca	Piacava	female	0	0	12	1	210
Peteca_45_01-10-2015_57	12	Peteca	Piacava	female	1	0	0	0	216
Peteca_45_28-09-2015_38	12	Peteca	Piacava	female	0	3	0	1	216
Peteca_45_28-09-2015_38	12	Peteca	Piacava	female	1	0	0	0	216
Peteca_45_28-09-2015_14	12	Peteca	Piacava	female	1	0	0	0	216
Peteca_45_28-09-2015_4	12	Peteca	Piacava	female	1	0	0	0	216
Peteca_46_05-10-2015_5	12	Peteca	Piacava	female	1	0	0	0	216
Peteca_46_05-10-2015_7	12	Peteca	Piacava	female	1	0	0	0	216
Peteca_47_14-10-2015_35	12	Peteca	Piacava	female	1	0	0	0	216
Peteca_54_30-11-2015_34	14	Peteca	Piacava	female	1	0	0	0	214
Peteca_54_30-11-2015_34	14	Peteca	Piacava	female	1	0	0	0	214
Peteca_54_01-12-2015_9	14	Peteca	Piacava	female	1	0	0	0	214
Peteca_54_30-11-2015_9	14	Peteca	Piacava	female	1	0	0	0	214
Peteca_55_07-12-2015_8	14	Peteca	Piacava	female	1	0	0	0	214
Peteca_56_14-12-2015_22	14	Peteca	Piacava	female	1	0	0	0	214
Peteca_56_14-12-2015_22	14	Peteca	Piacava	female	1	0	0	0	214
Peteca_56_14-12-2015_9	14	Peteca	Piacava	female	1	0	0	0	214
Peteca_56_14-12-2015_23	14	Peteca	Piacava	female	1	0	0	0	214
Peteca_64_08-02-2016_14	16	Peteca	Piacava	female	1	0	0	0	91
Peteca_69_17-03-2016_6	18	Peteca	Piacava	female	1	0	0	0	90
Peteca_69_16-03-2016_14	18	Peteca	Piacava	female	1	0	0	0	90
Peteca_72_06-04-2016_9	18	Peteca	Piacava	female	1	0	14	1	90
Peteca_72_06-04-2016_9	18	Peteca	Piacava	female	0	0	0	0	90
Pimenta_5_05-06-2017_2226	2	Pimenta	Piacava	female	1	0	0	0	154
Pimenta_5_05-06-2017_2226	2	Pimenta	Piacava	female	1	0	0	0	154
Pimenta_5_05-06-2017_2226	2	Pimenta	Piacava	female	1	0	0	0	154
Pimenta_5_05-06-2017_2226	2	Pimenta	Piacava	female	1	0	0	0	154
Pimenta_5_05-06-2017_2226	2	Pimenta	Piacava	female	1	0	0	0	154
Pimenta_5_05-06-2017_2226	2	Pimenta	Piacava	female	1	0	0	0	154
Pimenta_5_03-06-2017_2174	2	Pimenta	Piacava	female	1	0	0	0	154
Pimenta_5_05-06-2017_2218	2	Pimenta	Piacava	female	1	0	0	0	154
Pimenta_5_05-06-2017_2218	2	Pimenta	Piacava	female	1	0	0	0	154
Pimenta_5_05-06-2017_2218	2	Pimenta	Piacava	female	1	0	0	0	154
Pimenta_5_05-06-2017_2218	2	Pimenta	Piacava	female	0	0	0	0	154
Pimenta_5_05-06-2017_2218	2	Pimenta	Piacava	female	0	15	29	1	154
Pimenta_5_01-06-2017_2143	2	Pimenta	Piacava	female	1	0	0	0	154
Pimenta_5_01-06-2017_2143	2	Pimenta	Piacava	female	1	0	0	0	154
Pimenta_6_08-06-2017_2315	2	Pimenta	Piacava	female	1	0	0	0	154
Pimenta_14_08-08-2017_336	4	Pimenta	Piacava	female	1	0	0	0	140
Pimenta_14_08-08-2017_336	4	Pimenta	Piacava	female	1	0	0	0	140
Pimenta_14_08-08-2017_352	4	Pimenta	Piacava	female	1	0	0	0	140
Pimenta_14_08-08-2017_352	4	Pimenta	Piacava	female	1	0	0	0	140
Pimenta_14_04-08-2017_294	4	Pimenta	Piacava	female	1	0	0	0	140
Pimenta_15_15-08-2017_450	4	Pimenta	Piacava	female	1	0	0	0	140
Pimenta_16_21-08-2017_544	4	Pimenta	Piacava	female	1	0	0	0	140
Pimenta_16_21-08-2017_544	4	Pimenta	Piacava	female	1	0	0	0	140
Pimenta_16_21-08-2017_544	4	Pimenta	Piacava	female	1	0	0	0	140
Pimenta_16_18-08-2017_513	4	Pimenta	Piacava	female	1	0	0	0	140
Pimenta_16_17-08-2017_466	4	Pimenta	Piacava	female	1	0	0	0	140
Pimenta_16_17-08-2017_466	4	Pimenta	Piacava	female	1	0	0	0	140
Pimenta_21_26-09-2017_4180	6	Pimenta	Piacava	female	1	0	0	0	84
Pimenta_21_26-09-2017_4180	6	Pimenta	Piacava	female	1	0	0	0	84
Pimenta_24_17-10-2017_76	6	Pimenta	Piacava	female	1	0	0	0	84
Pimenta_29_21-11-2017_pimenta caititu e acerola 21.11.17 08.10	8	Pimenta	Piacava	female	1	0	0	0	80
Pimenta_37_16-01-2018_11	10	Pimenta	Piacava	female	1	0	0	0	23
Pimenta_47_21-03-2018_22	12	Pimenta	Piacava	female	1	0	0	0	39
Pimenta_48_28-03-2018_37	12	Pimenta	Piacava	female	1	0	0	0	39
Pimenta_54_12-05-2018_28	14	Pimenta	Piacava	female	1	0	0	0	155
Pimenta_54_09-05-2018_974	14	Pimenta	Piacava	female	1	0	0	0	155
Pimenta_55_16-05-2018_1041	14	Pimenta	Piacava	female	1	0	0	0	155
Pimenta_56_23-05-2018_1077	14	Pimenta	Piacava	female	1	0	0	0	155
Pimenta_56_24-05-2018_1112	14	Pimenta	Piacava	female	1	0	0	0	155
Pimenta_56_24-05-2018_1112	14	Pimenta	Piacava	female	1	0	0	0	155
Pimenta_56_24-05-2018_1104	14	Pimenta	Piacava	female	1	0	0	0	155
Pimenta_70_04-09-2018_29	18	Pimenta	Piacava	female	1	0	0	0	155

## Sheet: metadata
Name	Description
video	name of the footage file. The same video may appear more than once because it contains more than one episode.
age	infant age in months
infID	infant identity
motID	mother identity
infSex	infant sex
infSuccess	infant success in obtaining maternal care. 0 = failure; 1 = success
mTantrum	duration, in seconds, of mild tantrums
iTantrum	duration, in seconds, of intense tantrums
tantrum.category	occurrence of tantrums. 0 = no tantrum; 1 = tantrum
obsMinutes	observation time, in minutes, for each infant in each month
